# Supplementary material for: Physiological responses and transcriptome analysis of soybean under gradual water deficit
Source: Front Plant Sci. 2023 Oct 26;14:1269884. doi: 10.3389/fpls.2023.1269884 (PMC10639147; doi:10.3389/fpls.2023.1269884)
Supplement: Supplementary file 1 [file Table_1.xlsx]

## Sheet: Sheet1
Table S1 Gene sequences and primer sequences
>LOC100781831
CACATTGCATCTCGTGGTTCTTATATTGAATTCCAATTTCCATTTCCACTTGGTCCTTCTCTCTCTCTCC CTCTTTCTCGTCACTAGCTCTGTGCATTCTTCTCTCGCTCTCTGCCTTCCATCACACTCGGCATTTCCTT TCCCAAGGTCCGTTTCTTTCCCTCGATCCGTTTCTCTTTCACTTGGATCTGTTTCTTTGATTTCCGTTTT CAATTTTCACCTTTCAATTTTGGTTTTTTCTTCAATTCGAATGGAGTATTCTGCGTTTTTGTTTTATTAG TTGTTGGGTAGCTGGATTTCAATTGGGTCGCTGTTAGATTTCGATTTATCCATTGGGTGTGAGAAATTTT TGATTTTTTTCTTTTTGATAGCTTTTTAAGTGGATGTGCGTTGG…
LOC100781831-F
GACCTTCAACACCCCTGCT
LOC100781831-R
GTGGGAGTGCATAACCCTC
>LOC100817301
CTATACACGCGCTTATACGATGTTTTATCTCTCTTTCTGTCAGAGTCCGAAGCAGCAACGCTTTTCTGAA TAACAATTGAGTTGGTTTGGTACATTCATAATCGGCCCTTCAATTCAATAACCAGTTGCATCTGTACGTT TTTCGCTTCCTTTTGCTGCTTGTTGCTGAAAAATCTGCGATCTCCGGCGTCGTTTTGGTCAGCTTCCGGG GGGTAAGAATCTGCCCTCTTTGTATCTCTCTGTTTTGAGCTTTTCGCCGTTGGTTCAGATTGAGACCCAT TTGTGATTTGATCCGTTTTTAGAAAACTCACGGTTCTGAGATGAGGAAATGGAATTAGTAGTGTCTTGGA GTTTTAATCTTTTTTCTTTAAAAGATCGTAGCTTCTTGTTCAGG…
LOC100817301-F
TGCCAGCGCCACTCATTATTT
LOC100817301-R
TGCCTATCTGCATTTGCCAGT
>SF3'H1
AACATATCAACTAAAGATACTACACATAACTACATCATCTCAAAACCTAGTCTGAAACCATAGCACAAAA TCAACCATGTCTCCATTGATTGTTGCCTTGGCTACAATCGCAGCAGCAATCCTCATATATCGTATAATAA AGTTCATAACACGCCCATCCCTCCCCCTCCCACCGGGCCCTAAACCATGGCCCATAGTGGGAAACTTGCC ACACATGGGCCCGGTGCCGCACCACTCCCTCGCGGCGTTGGCCCGCATCCACGGCCCGTTGATGCACCTC CGCCTCGGCTTCGTCGATGTCGTGGTTGCCGCGTCGGCCTCGGTGGCGGAACAGTTCTTGAAGATTCATG ACTCTAATTTCAGCAGCCGGCCACCGAACGCCGGCGCGAAATAT…
GmSF3'H1-F
TCAACCCCTCTTTCTGTGCC
GmSF3'H1-R
TTTTGGGTCTCGGGCTATGG
>LOC100789667
TCAAGAAAGAAAAGCTGAATTTCGTTGCAAACTGGTTCTGTGATAGAGGGTGACAAAATGGGTGGTGAAT TAAGTTACGTGCTTTCAAAAATGGAAATGCTAACTTCAGATCATGCCTCCGTTGTGTCCATGAACATTTT CGTGGCTCTGCTTTGTGCTTGCATTGTCATTGGCCATCTTCTTGAGGAGAATCGGTGGCTGAATGAGTCT ATCACTGCCCTTTTGATAGTAAGTCATCATCCCTTTATAAATTAATATAAATACTATAAACAAATTGGTA TGTATTTACATACATATACATTTTTTTTTTGTTATGTTATTGGTGTGAATATCCACCAGTTTGGCGATGA ATAATCTCCGTCCGAACCGTGACTTTGCTCATGTATGTAAACTA…
LOC100789667-F
ACTATGCCCTTTCTTGGAGGC
LOC100789667-R
GAGCGGTTGTTGAGGTAGGAA
>LOC100811533
AGTAAGTCCACTCCTCCCTGGGTGTCCCAGAAACCACAAAATATTCTATACCTATGCCCCCACCATTCTA TAGATTTATGCCGAGTCCAAAACCACTTGACACACCTTGCCAACTTGCCCTTCCTTCAAAAACCAAAGAG AGACAGACCGACTCCGAGAAGAAACAAAGAAACAAACATGGGAAGCAACAAAACCTACGAGGAAGAAGAA AGCACGGTTCTATTTTCCCATTCCCAAACACAAACAGAGTTGTTACCCTTCAACGAGAACGACCCGCAGG ACATGGTCATATACCAAGTCCTCAACGAAGCCAATGCTCTCACCAACACATTTCTCCCTCAGAGGCTTCA CCAACCTCAGTTGTGCCTCGAGCCCACCAGAAACATAACAAAGA…
LOC100811533-F
CACGGTTCTATTTTCCCATTCC
LOC100811533-R
TCGAGGCACAACTGAGGTT
>LOC100814728
AGGAGGGTGGTGCCTGCAAAGTGCAGAGAGACGAAGCACAAGTGTACTGTAACCGTAGACGATGTGAACC AACCTCTCTCTCCACTGATTACCACGTGGAACTTCTCAAACGCTTCCTCATAATTCACGAACTACACCCA TGAAAAACATTGAAACATCATTCAACAAAAGCATTAACAACAACAAACAAAACTCACTCTTCCTCTTTCA TCTCTCTCTCTCTCTCTCTCTCTTTCTCAAGCCCTTTTCAGTTTTCTTCTCTCTCTCTCTCTCTCTCTCT CTGATTCTTCAATTTTGTTGACTCTTTTTTCCATTCACTTCTTTCTTTAAAATCATCTTCATAACAAAAA TTGTGAGCCACCTTGCCCCTATTAATTTTTTTTTCTTCTTCTCT…
LOC100814728-F
GGGCACATCTCTTGGCAGAT
LOC100814728-R
GGACCCTGAAGCCCTGAATC
>LOC100775380
CTAGCTTTCTTGCCCTTCTCACTCACTCACCCCGCTAGCTAGGAGACAAATCTGAGGCCAATGTTTGTCT TTGCTAAGGCATGTTTGGATTCTTGCAACCTTAGGGAATATTAAAAGCCCTTTGGCCAGCCCCGATTCCC TATCCACCCAGGGTAAAGACAAAAAGAAGGCGTCTAAACACACAAGCCTCTTACGGAGCAAACAAACACA ACTTCTAGAGAGAGAAATGACAGTTTTTTAGTTTTAGTTTTAGTTTTAGAAAGATAAAGACAGAAACAAC CGAACCGAGACTAGACTCTCTCTCACAACACACTCTCCCCAATTCCACACTCCACTAACCAGTGAAGGAC AACAAAACAATAAAGACAAGAGAACCCCTTCACGCATTGTCTAC…
LOC100775380-F
TCCTCACCAGCAGCGTCTTC
LOC100775380-R
AGCATATCATCACCCGACCAC
